# Supplementary material for: Genome-Wide Identification and Expression Analysis of the Phosphate Transporter Gene Family in Zea mays Under Phosphorus Stress
Source: Int J Mol Sci. 2025 Feb 9;26(4):1445. doi: 10.3390/ijms26041445 (PMC11855068; doi:10.3390/ijms26041445)
Supplement: Supplementary file 1 [file ijms-26-01445-s001.zip]

Archive with 7 entries (7 files):
- Table.S1.Physiological and biochemical characterization of predicted PHT proteins in maize.xlsx
- Table.S2.Physicochemical properties of PHT family members in six species.xlsx
- Table.S3.Ka,Ks,and KaKs values for the duplication gene pairs.xlsx
- Table.S4.Motif sequence information of PHT gene family.xlsx
- Table.S5.Expression profile analysis of PHT gene family based on TPM RNA-seq data under growth, development, and stress conditions.xlsx
- Table.S6.Expression profile analysis of PHT gene family based on TPM RNA-seq data under normal and low-phosphorus conditions.xlsx
- Table.S7.List of gene IDs in the PHT gene family.xlsx
