# Supplementary material for: Genome-Wide Identification and Expression Analysis of the Phosphate Transporter Gene Family in Zea mays Under Phosphorus Stress
Source: Int J Mol Sci. 2025 Feb 9;26(4):1445. doi: 10.3390/ijms26041445 (PMC11855068; doi:10.3390/ijms26041445)
Supplement: Supplementary file 1 [file ijms-26-01445-s001.zip › Table.S1.Physiological and biochemical characterization of predicted PHT proteins in maize.xlsx]

## Sheet: Sheet1
Table.S1.Physiological and biochemical characterization of predicted PHT proteins in maize
Gene name	Chromosomal	localization	Amino acids	Molecular weight (Da)	Number of exons	number of transmembrane helices
ZmPHT1-1	Chr1	7988607-7990762	543	58263.4	1	11
ZmPHT1-2	Chr1	11304260-11306250	524	57450.9	1	11
ZmPHT1-3	Chr1	206928381-206930810	564	59998.6	2	11
ZmPHT1-4	Chr1	242288483-242290940	541	58753	1	11
ZmPHT1-5	Chr2	101799882-101801910	535	58762.9	1	12
ZmPHT1-6	Chr2	102230877-102232703	356	39402.8	1	8
ZmPHT1-7	Chr2	102352936-102354529	509	56222.7	2	11
ZmPHT1-8	Chr5	33267448-33269832	539	58485.7	1	11
ZmPHT1-9	Chr7	35940005-35941832	537	58660.2	1	12
ZmPHT1-10	Chr8	151946995-151948980	554	60579.7	2	12
ZmPHT1-11	Chr10	102194175-102195779	534	58819.8	1	11
ZmPHT2-1	Chr5	183585636-183588971	577	59336	3	12
ZmPHT3-1	Chr1	37811548-37819873	382	41153.1	6	0
ZmPHT3-2	Chr2	204431422-204434645	318	34827.3	6	0
ZmPHT3-3	Chr4	183480107-183484716	366	38666.9	6	0
ZmPHT3-4	Chr5	218568142-218572854	366	38599.9	6	0
ZmPHT3-5	Chr7	130545979-130550583	350	37109.1	6	0
ZmPHT4-1	Chr1	261782730-261785585	436	47779.8	1	12
ZmPHT4-2	Chr3	232351114-232356036	614	67605.6	11	10
ZmPHT4-3	Chr5	19471516-19474654	436	47886	1	12
ZmPHT4-4	Chr7	152120926-152128343	541	58134.1	15	9
ZmPHT4-5	Chr8	2052376-2057146	515	55764.6	10	9
ZmPHT4-6	Chr8	99711981-99716662	363	39389.2	8	10
ZmPHT4-7	Chr3	183901418-183904860	510	54984.8	8	10
ZmPHT4-8	Chr6	159819447-159823159	522	55380.9	8	11
ZmPHT4-9	Chr8	140272376-140281374	608	66859	11	11
ZmPHT5-1	Chr2	16976545-16983872	696	78041.3	10	10
ZmPHT5-2	Chr5	203933413-203939066	692	76961.1	10	10
ZmPHT5-3	Chr6	73120956-73127338	699	77634	10	9
ZmPHT5-4	Chr9	26399586-26406430	698	77736.3	10	9
ZmPHO1-H1	Chr3	29036645-29042360	837	94282.3	11	5
ZmPHO1-H2	Chr4	177072303-177077688	803	89623.5	14	6
ZmPHO1-H3	Chr5	223477062-223482483	641	72439.8	12	6
ZmPHO1-H4	Chr6	133164455-133169214	790	89926	14	6
