# Supplementary material for: Genome-Wide Identification and Expression Analysis of the Phosphate Transporter Gene Family in Zea mays Under Phosphorus Stress
Source: Int J Mol Sci. 2025 Feb 9;26(4):1445. doi: 10.3390/ijms26041445 (PMC11855068; doi:10.3390/ijms26041445)
Supplement: Supplementary file 1 [file ijms-26-01445-s001.zip › Table.S2.Physicochemical properties of PHT family members in six species.xlsx]

## Sheet: Sheet 1
Table.S2.Physicochemical properties of PHT family members in six species
Name	Protein length (aa)	Molecular weight (Da)	Grand average of hydropathicity	Isoelectric point	Aliphatic index	instability index	Subcellular localization
AtPHT1-1	524	57616.4	0.351	9.11	92.96	29.674	PM
AtPHT1-2	524	57644.4	0.35	9.12	93.89	28.096	PM
AtPHT1-3	521	57257.2	0.388	9.11	94.43	28.25	PM
AtPHT1-4	534	58599.2	0.323	8.35	89.04	34.574	PM
AtPHT1-5	542	59213.7	0.337	8.55	90.94	32.028	PM
AtPHT1-6	516	56246.9	0.457	9.05	98.16	32.969	PM
AtPHT1-7	535	58332.7	0.319	8.35	87.4	31.703	PM
AtPHT1-8	586	65317.2	0.17	9.28	87.9	39.076	PM
AtPHT1-9	532	58701.4	0.404	8.76	96.28	39.978	PM
AtPHT2-1	613	64786.3	0.47	9.27	99.54	27.217	PM
AtPHT3-1	375	40089.6	0.145	9.29	81.49	43.2	Chl
AtPHT3-2	363	39024.4	0.123	9.36	87.93	34.035	Chl
AtPHT3-3	309	34277.9	0.131	9.62	90.81	35.073	Chl
AtPHT4-1	512	56498.6	0.278	9	98.79	52.03	Nuc
AtPHT4-2	561	61232.6	0.353	9.66	97.72	41.531	Chl
AtPHT4-3	581	63754.8	0.419	9.87	104.94	43.253	PM
AtPHT4-4	541	59613.6	0.328	9.26	98.76	44.147	PM
AtPHT4-5	569	62530.8	0.391	7.65	100.76	45.725	PM
AtPHT4-6	432	47165.8	0.684	9.44	115.97	31.998	PM
AtPHT5-1	708	79272.7	0.192	6.31	105.34	43.214	PM
AtPHT5-2	707	79419	0.178	5.6	105.36	40.375	PM
AtPHT5-3	700	78578.2	0.212	6.19	106.39	44.591	PM
AtPHO1	782	90536.8	-0.142	9.46	89.1	39.033	PM
AtPHO1-H1	784	90711.2	-0.167	9.03	92.5	39.197	PM
AtPHO1-H2	777	90598.3	-0.179	9.09	93.28	40.56	PM
AtPHO1-H3	807	93333.3	-0.193	9.38	88.19	40.722	PM
AtPHO1-H4	813	93836.6	-0.156	9.39	87.55	39.616	PM
AtPHO1-H5	745	86985.5	-0.099	9.27	93.56	43.275	PM
AtPHO1-H6	823	95053.4	-0.241	8.86	85.65	43.767	PM
AtPHO1-H7	719	83432.8	-0.118	8.96	87.44	45.79	PM
AtPHO1-H8	750	87332.5	-0.084	9.31	93.43	43.437	PM
AtPHO1-H9	751	87395.6	-0.077	9.22	94.97	41.241	PM
AtPHO1-H10	800	92441.3	-0.205	9.48	86.97	47.986	PM
OsPHT1-1	527	57457.7	0.361	8.57	90.09	31.086	PM
OsPHT1-2	528	57841.4	0.401	8.84	93.22	30.371	PM
OsPHT1-3	526	56929	0.393	8.4	89.89	27.618	PM
OsPHT1-4	538	58826	0.298	8.48	83.51	36.131	PM
OsPHT1-5	548	59871.2	0.253	8.61	83.78	32.365	PM
OsPHT1-6	534	57786.4	0.4	9.09	94.87	37.613	PM
OsPHT1-7	526	56602.9	0.453	8.97	91.39	33.184	PM
OsPHT1-8	541	59112.7	0.328	8.76	89.19	36.024	PM
OsPHT1-9	582	62079	0.384	8.92	92.3	47.462	PM
OsPHT1-10	552	58874.4	0.456	8.69	96.41	42.958	PM
OsPHT1-11	555	60087	0.359	8.98	91.17	34.424	PM
OsPHT1-12	541	58704.2	0.374	7.6	91.72	33.54	PM
OsPHT1-13	508	56551.3	0.466	8.09	104.27	37.421	PM
OsPHT2-1	572	59200.8	0.644	9.35	104.49	34.211	PM
OsPHT3-1	368	38959.3	0.221	9.36	84.13	39.401	Ext
OsPHT3-2	117	12541.5	-0.087	9.02	91.88	44.598	Cyt
OsPHT3-3	360	37978.4	0.292	9.39	85.47	40.016	Chl
OsPHT3-4	368	38745	0.232	9.28	85.73	35.808	Cyt
OsPHT3-5	349	36909.7	0.193	8.87	84.24	32.975	Cyt
OsPHT3-6	182	19325.3	0.062	9.11	76.15	29.958	Chl
OsPHT4-1	529	57114.7	0.264	7.62	93.08	47.596	Chl
OsPHT4-2	427	46403.1	0.397	10.37	97.59	39.067	Chl
OsPHT4-3	535	56066.2	0.599	9.52	98.17	33.479	PM
OsPHT4-4	591	65424	0.222	9.47	92.52	52.657	PM
OsPHT4-5	436	47683.9	0.67	9.89	112.91	33.121	Chl
OsPHT4-6	439	48060.2	0.645	9.96	111.44	37.153	PM
SbPHT1-1	541	58779.2	0.37	7.62	89.72	30.202	PM
SbPHT1-2	522	56963.2	0.383	7.63	91.13	30.422	PM
SbPHT1-3	522	57139.7	0.402	8.7	93.89	29.07	PM
SbPHT1-4	535	57882.1	0.39	8.81	92.19	33.033	PM
SbPHT1-5	541	58246.4	0.341	6.46	86.64	40.419	PM
SbPHT1-6	541	58914.3	0.336	8.01	89.85	34.981	PM
SbPHT1-7	554	60256.2	0.34	7.61	94.82	33.831	PM
SbPHT1-8	545	60432.4	0.336	6.28	98.46	28.003	PM
SbPHT1-9	510	56256.1	0.452	9.31	100.02	39.985	PM
SbPHT1-10	536	58633.4	0.162	6.8	81.42	40.464	PM
SbPHT1-11	541	57796.1	0.454	8.88	92.26	32.064	Vac
SbPHT1-12	573	62055.7	0.296	9.19	91.2	45.05	PM
SbPHT2-1	572	59307.2	0.664	9.48	105.33	37.078	PM
SbPHT3-1	371	39727.3	0.206	8.97	88.95	28.733	ER
SbPHT3-2	351	37312.4	0.178	9.33	83.45	34.037	Chl
SbPHT3-3	318	34652.2	0.153	9.26	91.07	33.583	Nuc
SbPHT3-4	371	38969.2	0.265	9.3	86.15	40.189	ER
SbPHT3-5	363	38175.5	0.271	9.44	85.1	37.798	Chl
SbPHT3-6	371	39129.5	0.265	9.22	85.88	41.837	Cyt
SbPHT4-1	345	37740.6	0.579	9.93	104.52	40.14	Vac
SbPHT4-2	332	35427.6	0.412	5.08	95.48	46.14	PM
SbPHT4-3	512	55281.1	0.328	8.62	97.34	47.27	Mt
SbPHT4-4	604	66414.4	0.224	9.73	95.05	55.644	PM
SbPHT4-5	517	55655.5	0.478	9.92	99.88	45.18	PM
SbPHT4-6	535	56167.6	0.61	9.76	99.03	37.176	Chl
SbPHO1-1	851	95450.4	-0.16	9.04	85.11	40.161	PM
SbPHO1-2	852	97173.2	-0.104	8.78	91.33	40.022	PM
SIPT1	538	58699.5	0.401	8.51	90.2	29.204	PM
SIPT2	528	57762.3	0.381	8.61	92.27	32.573	PM
SIPT3	534	58536.2	0.338	8.67	91.55	26.734	PM
SIPT4	545	60502.4	0.268	8.49	92.04	28.277	PM
SIPT5	529	59037.8	0.246	8.73	87.43	28.412	PM
SIPT6	528	57762.3	0.381	8.61	92.27	32.573	PM
SIPT7	533	58300.1	0.36	8.9	91.18	29.872	PM
SIPT8	534	58486.4	0.403	8.9	94.12	32.943	PM
SIPHT2	577	61077.2	0.523	9.28	101.32	20.108	PM
SIPHT3-1	358	38440.8	0.18	9.22	86.93	37.203	Chl
SIPHT3-2	324	35672.5	0.118	9.41	94.17	34.525	Chl
SIPHT3-3	352	37656.5	0.092	9.18	85.99	22.288	Cyt
SIPHT3-4	362	38663.8	0.132	9.25	84.09	31.114	Chl
SIPHT4-1	521	56581.5	0.361	6.4	96.53	33.575	PM
SIPHT4-2	510	55395.4	0.41	8.5	106.1	31.986	PM
SIPHT4-3	537	58269.9	0.35	8.36	101.36	34.755	PM
SIPHT4-4	506	54221.9	0.742	6.72	119.05	31.285	PM
SIPHO1-1	788	90815.2	-0.124	9.21	88.31	37.885	PM
SIPHO1-2	753	87205.6	-0.121	9.1	96.4	33.119	PM
SIPHO1-3	786	92036	-0.212	9.17	91.4	37.119	PM
SIPHO1-4	776	91158.9	-0.133	9.36	97.2	42.885	PM
SlPHO1-5	777	89980	-0.137	9.35	92.3	44.462	PM
SIPHO1-6	792	92266.2	-0.099	8.67	96.2	45.298	PM
LaPHT1-1	540	59374.8	0.259	8.76	88.93	32.355	PM
LaPHT1-2	519	57309.8	0.341	8.54	88.94	34.816	PM
LaPHT1-3	541	59317	0.317	8.96	90.94	30.48	PM
LaPHT1-4	539	59230.7	0.295	8.62	91.09	31.003	PM
LaPHT1-5	539	59135.5	0.27	8.48	88.2	32.646	PM
LaPHT1-6	537	58868.8	0.365	8.77	93.43	35.119	PM
LaPHT1-7	522	57541.1	0.299	8.68	88.1	31.761	PM
LaPHT1-8	534	58839.5	0.342	8.8	90.28	25.228	PM
LaPHT2-1	594	62484.8	0.505	8.96	102.56	30.19	PM
LaPHT2-2	332	35616.1	0.3	8.92	86.45	34.301	Chl
LaPHT2-3	285	29459.5	0.719	6.29	110.6	24.038	PM
LaPHT3-1	363	39086.1	0.095	8.94	84.13	37.047	Chl
LaPHT3-2	314	34330.8	0.15	9.03	90.64	31.83	Chl
LaPHT3-3	300	33248.7	0.182	9.07	91.33	34.979	Chl
LaPHT3-4	358	38516.7	0.102	9.29	82.07	26.728	ER
LaPHT3-5	354	38235.3	0.076	9.23	78.56	26.473	Cyt
LaPHT3-6	363	38439.7	0.182	9.39	89.56	38.836	Chl
LaPHT3-7	304	33502.9	0.176	8.96	90.43	25.931	Cyt
LaPHT3-8	346	36773.7	0.173	9.33	88.06	38.562	Chl
LaPHT4-1	568	63104.9	0.448	8.37	93.31	34.801	PM
LaPHT4-2	435	47133.7	0.686	9.53	115.38	34.563	PM
LaPHT4-3	508	55033.5	0.57	9.49	103.72	35.941	PM
LaPHT4-4	520	57979.8	0.323	9.21	95.65	36.367	PM
LaPHT4-5	522	56862	0.363	8.42	101.63	44.005	PM
LaPHT4-6	518	57503.2	0.378	8.81	98.67	26.868	PM
LaPHT4-7	605	66908.8	0.156	9.37	94.08	46.804	PM
LaPHT4-8	527	57534.6	0.459	9.88	105.45	41.65	PM
LaPHT4-9	511	56341.5	0.341	9.12	99.14	45.24	Chl
LaPHO1	770	89462.9	-0.12	9.18	88.95	42.616	PM
LaPHO1-H1	786	91251.1	-0.173	8.99	90.65	40.343	PM
LaPHO1-H2	791	92311.8	-0.195	9.08	87.64	43.032	PM
LaPHO1-H3	785	91508.2	-0.197	9.09	89.64	41.173	PM
LaPHO1-H4	554	64871.5	0.15	9.46	100.29	43.596	PM
LaPHO1-H5	788	91612.3	-0.215	9.13	87.45	41.928	PM
LaPHO1-H6	770	89353.6	-0.129	9.18	93.26	39.969	PM
ZmPHT1-1	543	58263.4	0.355	8.1	88.32	38.069	PM
ZmPHT1-2	524	57450.9	0.379	8.37	92.4	27.219	PM
ZmPHT1-3	564	59998.6	0.44	8.31	89.4	32.818	PM
ZmPHT1-4	541	58753	0.352	7.63	89.54	30.26	PM
ZmPHT1-5	535	58762.9	0.219	7.58	82.11	37.207	PM
ZmPHT1-6	356	39402.8	0.303	6.53	89.92	40.838	PM
ZmPHT1-7	509	56222.7	0.405	8.93	98.92	37.781	PM
ZmPHT1-8	539	58485.7	0.353	7.65	88.78	33.554	PM
ZmPHT1-9	537	58660.2	0.342	7.98	91.62	36.568	PM
ZmPHT1-10	554	60579.7	0.333	8.15	94.26	39.403	PM
ZmPHT1-11	534	58819.8	0.44	8.27	101.91	30.198	PM
ZmPHT2-1	577	59336	0.651	9.53	104.11	34.908	PM
ZmPHT3-1	382	41153.1	0.226	9.06	92.43	25.072	Cyt
ZmPHT3-2	318	34827.3	0.099	9.26	90.79	36.544	Nuc
ZmPHT3-3	366	38666.9	0.262	9.29	87.57	36.575	Ext
ZmPHT3-4	366	38599.9	0.263	9.29	87.27	38.812	Ext
ZmPHT3-5	350	37109.1	0.184	9.21	83.71	29.398	Chl
ZmPHT4-1	436	47779.8	0.641	9.93	110.21	37.071	PM
ZmPHT4-2	614	67605.6	0.201	9.51	93.83	54.437	PM
ZmPHT4-3	436	47886	0.641	9.88	108.85	38.657	PM
ZmPHT4-4	541	58134.1	0.377	5.95	100.94	44.056	Chl
ZmPHT4-5	515	55764.6	0.308	8.8	95.24	47.433	Chl
ZmPHT4-6	363	39389.2	0.596	9.6	100.03	32.994	PM
ZmPHT4-7	510	54984.8	0.525	9.9	102	39.761	Chl
ZmPHT4-8	522	55380.9	0.618	9.58	101.3	37.96	PM
ZmPHT4-9	608	66859	0.222	9.52	94.61	54.304	PM
ZmPHT5-1	696	78041.3	0.238	5.87	109.4	35.364	PM
ZmPHT5-2	692	76961.1	0.226	8.16	106.21	38.863	PM
ZmPHT5-3	699	77634	0.199	6.32	104.99	37.894	PM
ZmPHT5-4	698	77736.3	0.196	8.36	105.43	38.024	PM
ZmPHO1-H1	837	94282.3	-0.12	9.02	87.35	43.176	PM
ZmPHO1-H2	803	89623.5	-0.009	9.3	89.36	47.002	PM
ZmPHO1-H3	641	72439.8	0.164	9.71	95.73	37.045	PM
ZmPHO1-H4	790	89926	-0.085	9.23	89.86	43.011	PM
