# Supplementary material for: Genome-Wide Identification and Expression Analysis of the Phosphate Transporter Gene Family in Zea mays Under Phosphorus Stress
Source: Int J Mol Sci. 2025 Feb 9;26(4):1445. doi: 10.3390/ijms26041445 (PMC11855068; doi:10.3390/ijms26041445)
Supplement: Supplementary file 1 [file ijms-26-01445-s001.zip › Table.S3.Ka,Ks,and KaKs values for the duplication gene pairs.xlsx]

## Sheet: Sheet1
Table.S3.Ka,Ks,and KaKs values for the duplication gene pairs
Seq_1	Seq_2	Ka	Ks	Ka_Ks	Date（MY）	Duplication Type
ZmPHT1-2	ZmPHT1-4	0.176971	0.455445	0.388567	15.1815	WGD or Segmental
ZmPHT1-4	ZmPHT1-8	0.0277771	0.159429	0.174228	5.31431	WGD or Segmental
ZmPHT4-1	ZmPHT4-3	0.00925462	0.311533	0.0297067	10.3844	WGD or Segmental
ZmPHT1-2	ZmPHT1-8	0.176145	0.429492	0.410125	14.3164	WGD or Segmental
ZmPHT1-11	ZmPHT1-5	0.28672	0.926197	0.309567	30.8732	WGD or Segmental
ZmPHT5-1	ZmPHT5-2	0.127239	1.42059	0.0895678	47.3531	WGD or Segmental
ZmPHT4-7	ZmPHT4-8	0.400677	2.03981	0.196429	67.9937	WGD or Segmental
ZmPHT4-2	ZmPHT4-9	0.0266021	0.173012	0.153759	5.76707	WGD or Segmental
ZmPHO1-H2	ZmPHO1-H3	0.0339062	0.204286	0.165974	6.80953	WGD or Segmental
ZmPHT3-3	ZmPHT3-4	0.0154788	0.177114	0.0873945	5.90381	WGD or Segmental
ZmPHT3-3	ZmPHT3-5	0.17363	2.19561	0.0790807	73.187	WGD or Segmental
ZmPHT3-4	ZmPHT3-5	0.189415	1.6157	0.117234	53.8568	WGD or Segmental
ZmPHT4-8	ZmPHT4-6	0.0431382	0.260009	0.165911	8.66695	WGD or Segmental
ZmPHT5-3	ZmPHT5-4	0.011106	0.196317	0.0565719	6.54389	WGD or Segmental
