# Supplementary material for: Genome-Wide Identification and Expression Analysis of the Phosphate Transporter Gene Family in Zea mays Under Phosphorus Stress
Source: Int J Mol Sci. 2025 Feb 9;26(4):1445. doi: 10.3390/ijms26041445 (PMC11855068; doi:10.3390/ijms26041445)
Supplement: Supplementary file 1 [file ijms-26-01445-s001.zip › Table.S4.Motif sequence information of PHT gene family.xlsx]

## Sheet: Sheet1
Table.S4.Motif sequence information of PHT gene family
motif_id	Motif sequence
motif_1	VMATLCFFRFWLGFGIGGDYPLSATIMSEYANKRERGAFIAAVFAMQGLG
motif_2	TFFFANFGPNSTTFIVPAEIFPARLRSTCHGISAASGKAGAIIGAFGFLY
motif_3	PQADYVWRIILMLGAVPALLTYYWRMKMPETARYTALVAKNAKQAAADMS
motif_4	QVLSALDAAKTQWYHFTAIVIAGMGFFTDAYDLFCISLVTKLLGRIYYTD
motif_5	LCGTLPGYWFTVAFIDVVGRFAIQLLGFFMMTVFMLGLAVP
motif_6	ARRHGLHLLGTSTTWFLLDIAFYSQNLFQKDIFS
motif_7	PGSLPPSVAGAVNSVFFWGYLLGQJFFG
motif_8	SQKGDYGNPQDIGPRYAGFLLGLSNTLGTLATILGPESTGYSLE
motif_9	HNWGYFVLLSWMPTYFNQVLKLNLTEAGWFSVLPWLTMAVFANIGGVIAD
motif_10	LAGSGSAEVVADVYJSPCEPVKIRVQASPGFVRALALGMPK
motif_11	DQIPEWKGYYINYKLMKKKVKQYGQQLQQGEKDRRRVLKDFSKMLDDQIE
motif_12	CYYIAGSYWTQAYGYCTSSKQYKDLAYVLSFLPYYWRAMQCLRRWFDEGD
motif_13	GRQYPFTMLKFALFETIVEMVYKYIIPPPKDDCSKSLQLAATVCG
motif_14	NATGIRKILKKFDKRFGYKFTDYY
motif_15	SVTLVRKIMQSIGFLGPAFALLCLSLVRTPSMAVLCMAISL
