# Supplementary material for: Genome-Wide Identification and Expression Analysis of the Phosphate Transporter Gene Family in Zea mays Under Phosphorus Stress
Source: Int J Mol Sci. 2025 Feb 9;26(4):1445. doi: 10.3390/ijms26041445 (PMC11855068; doi:10.3390/ijms26041445)
Supplement: Supplementary file 1 [file ijms-26-01445-s001.zip › Table.S5.Expression profile analysis of PHT gene family based on TPM RNA-seq data under growth, development, and stress conditions.xlsx]

## Sheet: custom-2rename
Table.S5.Expression profile analysis of PHT gene family based on TPM RNA-seq data under growth, development, and stress conditions
Gene	PR_6d_GH	WPR_7d	SR_7-8_Days	Salt_Seedlings	Heat_Seedlings	V3_Top_Leaf	V5_Tip_Leaf	V7_Tip_of_tran_Leaf	LZ1_Symm	LZ2_Stoma	LZ3_Growth
ZmPHT5-4	9.21592	8.49455	20.0439	16.3308	17.5448	30.5403	44.3758	35.672	2.97682	1.32515	2.93932
ZmPHT5-3	1.13664	0.913953	1.47646	0.0280811	0.427964	0.358673	0.419144	0.202652	2.90802	2.19957	3.64828
ZmPHT5-2	0.432851	1.09451	3.93196	3.97846	0.724775	10.2623	33.1636	9.70389	2.74575	0.466878	0.21165
ZmPHT5-1	6.71152	1.83563	2.55176	23.0974	1.71211	1.47932	0.00242015	0.241734	0.678057	3.01489	44.4635
ZmPHT4-9	1.15419	1.38651	2.28389	24.3492	13.3837	52.792	87.5397	55.4617	6.776	6.70933	13.5624
ZmPHT4-8	1.25206	2.70121	7.01795	2.05609	0.342984	0.507974	0.350654	0.325795	5.7574	3.78038	2.58083
ZmPHT4-7	5.46196	9.23158	6.48431	4.16792	2.4337	7.21375	4.91761	12.5825	10.1388	6.6712	6.032
ZmPHT4-6	1.2381	3.45803	5.52722	2.24478	1.09279	2.67094	1.99957	1.22065	5.08966	4.8941	8.74395
ZmPHT4-5	0.186824	0.755318	0.824764	33.9926	10.8582	78.0642	74.4118	126.741	4.01127	3.49625	6.88548
ZmPHT4-4	1.02003	1.55076	1.22298	21.1626	11.8353	40.9059	56.1963	42.9518	6.38074	8.51031	8.80016
ZmPHT4-3	0	0.301136	0.790221	0.0536512	0.199313	0.713098	0.301362	0.18312	0.522624	0.468821	0.486605
ZmPHT4-2	2.01138	2.05694	4.32703	40.2952	19.3758	116.231	125.127	119.341	28.9109	23.7952	50.2884
ZmPHT4-1	9.61187	6.5017	23.3822	1.4503	1.00491	5.54823	3.81921	2.00421	14.8831	17.2462	22.7281
ZmPHT3-5	1.93377	2.86852	5.48184	6.2882	2.06605	0.314809	0.268857	0.0243497	0.0126502	0	0.0399177
ZmPHT3-4	278.809	113.128	827.17	28.055	11.491	80.7607	65.4122	54.201	148.803	131.439	218.931
ZmPHT3-3	0	0	0.0696634	0.0561427	0.0251676	0.0153089	0	0	0.031174	0.0224915	0.00709653
ZmPHT3-2	1.15211	1.0911	2.57389	2.34999	0.561206	2.95412	6.87324	7.23634	7.98562	5.83736	3.778
ZmPHT3-1	3.09984	2.93006	6.9162	3.94244	3.47862	4.00216	4.41662	3.34502	14.2819	10.5009	8.53594
ZmPHT2-1	0.0235825	0.0248471	0.0166949	2.09517	14.6507	19.6106	20.0014	21.3734	0.385877	0.125922	0.453852
ZmPHT1-9	0	0.0139066	0	0	0	0	0	0	0.0187938	0	0
ZmPHT1-8	4.96262	11.8625	12.2219	4.99322	3.23108	6.03941	5.31412	0.946889	0.0785839	0.0159438	0.0730811
ZmPHT1-7	0	0.00489893	0	0	0	0	0	0	0	0	0
ZmPHT1-6	0.0188012	0.0214178	0	0.054563	0.0111361	0.447283	0.440866	0.0759668	0	0.0107264	0.0890789
ZmPHT1-5	0	0.00279177	0.024665	4.66609	1.5038	1.00654	2.24764	2.77702	0	0	0
ZmPHT1-4	1.39153	14.9156	7.92809	0.0197276	0.00991047	0.110108	0.0974003	0.0337568	0.110103	0.0803658	0.0325722
ZmPHT1-3	0.0305028	0.752718	1.48309	0.356877	0.247671	0.13554	0.33883	0.0894838	0.214559	0	1.57117
ZmPHT1-2	1.01965	22.0286	10.8978	0	0	0	0	0	0.0092047	0	0.0383836
ZmPHT1-11	0	0.00364907	0.0642324	0	0	0	0	0	0.0117554	0	0
ZmPHT1-10	0.0499498	0.0133713	0.114839	0	0	0	0.029348	0.00918143	0	0	0.00881927
ZmPHT1-1	0	0.00260825	0	0	0	0	0	0	0	0	0.0114186
ZmPHO1-H4	0.0431874	0.0185713	0	0.0502195	0.0470595	0.289321	0.46548	0.463413	0.00448566	0	0.0129059
ZmPHO1-H3	19.6355	34.8659	10.8814	1.21197	1.69129	3.43308	1.96773	0.833995	4.54771	4.20254	6.75204
ZmPHO1-H2	0.527963	1.64551	0.496944	0.0893229	0.0406869	0.0409523	0.00829513	0.0296068	0.372693	0.376137	0.442697
ZmPHO1-H1	1.30311	2.09326	0.3294	0.544608	2.62035	1.08157	0.845663	0.823	0.236935	0.045775	0.328914
