# Supplementary material for: Genome-Wide Identification and Expression Analysis of the Phosphate Transporter Gene Family in Zea mays Under Phosphorus Stress
Source: Int J Mol Sci. 2025 Feb 9;26(4):1445. doi: 10.3390/ijms26041445 (PMC11855068; doi:10.3390/ijms26041445)
Supplement: Supplementary file 1 [file ijms-26-01445-s001.zip › Table.S6.Expression profile analysis of PHT gene family based on TPM RNA-seq data under normal and low-phosphorus conditions.xlsx]

## Sheet: tidy_data-RENAME
Table.S6.Expression profile analysis of PHT gene family based on TPM RNA-seq data under normal and low-phosphorus conditions
Gene	LP_P1	LP_P2	NP_P1	NP_P2
ZmPHO1-H1	12.0379	13.7426	9.07865	9.86001
ZmPHO1-H2	0.158448	0.201549	0.220214	0.285851
ZmPHO1-H3	7.43289	10.052	1.81699	3.76266
ZmPHO1-H4	59.146	45.0653	33.5968	25.7723
ZmPHT1-1	0.20208	0	0	0
ZmPHT1-10	4.64814	11.4749	0.240589	0.20611
ZmPHT1-11	0	0	0	0
ZmPHT1-2	0	0	0	0
ZmPHT1-3	48.2169	85.6439	13.5068	16.6131
ZmPHT1-4	133.308	166.945	69.4009	59.1878
ZmPHT1-5	37.2569	38.3051	45.1605	27.3521
ZmPHT1-6	3.32506	4.3659	9.7496	7.8151
ZmPHT1-7	0.421124	0.106014	0	0
ZmPHT1-8	377.037	268.126	459.642	197.556
ZmPHT1-9	0	0	0	0
ZmPHT2-1	54.866	29.6507	24.4339	16.7228
ZmPHT3-1	6.06692	3.02335	4.30496	2.45456
ZmPHT3-2	15.3629	18.4692	31.0267	25.1002
ZmPHT3-3	0	0	0	0.0169754
ZmPHT3-4	6.80049	5.82133	5.09001	4.57317
ZmPHT3-5	8.53897	11.1688	18.5297	7.80554
ZmPHT4-1	6.93515	6.34072	5.24274	5.90823
ZmPHT4-2	101.405	106.894	86.9044	90.3701
ZmPHT4-3	3.03146	2.51094	2.98736	2.80709
ZmPHT4-4	37.2378	31.415	33.806	24.1082
ZmPHT4-5	143.331	142.768	178.265	183.721
ZmPHT4-6	4.33466	4.44492	2.99153	4.18959
ZmPHT4-7	12.7755	16.9042	13.9778	22.4056
ZmPHT4-8	1.08794	0.463446	0.975513	0.401146
ZmPHT4-9	36.0094	37.0187	25.2176	26.3901
ZmPHT5-1	0.33214	0.54632	0.212921	0.434346
ZmPHT5-2	97.1578	127.688	64.547	91.2602
ZmPHT5-3	7.8636	7.73125	11.898	6.70829
ZmPHT5-4	40.0079	35.0196	31.5231	31.6882
