# Supplementary material for: Genome-Wide Identification and Expression Analysis of the Phosphate Transporter Gene Family in Zea mays Under Phosphorus Stress
Source: Int J Mol Sci. 2025 Feb 9;26(4):1445. doi: 10.3390/ijms26041445 (PMC11855068; doi:10.3390/ijms26041445)
Supplement: Supplementary file 1 [file ijms-26-01445-s001.zip › Table.S7.List of gene IDs in the PHT gene family.xlsx]

## Sheet: Sheet1
Table.S7.Gene expression analysis in PHT family
Gene name	Gene ID
ZmPHT1-1	Zm00001eb002860
ZmPHT1-2	Zm00001eb004100
ZmPHT1-3	Zm00001eb038730
ZmPHT1-4	Zm00001eb047070
ZmPHT1-5	Zm00001eb087690
ZmPHT1-6	Zm00001eb087720
ZmPHT1-7	Zm00001eb087740
ZmPHT1-8	Zm00001eb222510
ZmPHT1-9	Zm00001eb305820
ZmPHT1-10	Zm00001eb359490
ZmPHT1-11	Zm00001eb419640
ZmPHT2-1	Zm00001eb245920
ZmPHT3-1	Zm00001eb011580
ZmPHT3-2	Zm00001eb104460
ZmPHT3-3	Zm00001eb193580
ZmPHT3-4	Zm00001eb256020
ZmPHT3-5	Zm00001eb314770
ZmPHT4-1	Zm00001eb051610
ZmPHT4-2	Zm00001eb162400
ZmPHT4-3	Zm00001eb219200
ZmPHT4-4	Zm00001eb320540
ZmPHT4-5	Zm00001eb332610
ZmPHT4-6	Zm00001eb348140
ZmPHT4-7	Zm00001eb147760
ZmPHT4-8	Zm00001eb288710
ZmPHT4-9	Zm00001eb356550
ZmPHT5-1	Zm00001eb073510
ZmPHT5-2	Zm00001eb250590
ZmPHT5-3	Zm00001eb269520
ZmPHT5-4	Zm00001eb378430
ZmPHO1-H1	Zm00001eb126380
ZmPHO1-H2	Zm00001eb191650
ZmPHO1-H3	Zm00001eb258520
ZmPHO1-H4	Zm00001eb281630
